# Supplementary material for: Emerging carbapenem-resistant Klebsiella pneumoniae sequence type 16 causing multiple outbreaks in a tertiary hospital in southern Vietnam
Source: Microb Genom. 2021 Feb 10;7(3):mgen000519. doi: 10.1099/mgen.0.000519 (PMC8190610; doi:10.1099/mgen.0.000519)
Supplement: Supplementary material 2 [file mgen-7-0519-s002.xlsx]

## Sheet: Isolates
Table S1
No	Accession numbers	Project number	Patients_IDs	Ward	SID-Initial	Initials	Admission day	Discharged day	Outcome	Sampling day (ddmmyy)	Sample	AMP	CIP	IPM	LEV	MEM	CRO	CN	CAZ	CTX	AMK	CT
1	ERS4672946	PRJEB38898	P1_O1	AICU	3336_BAL	LTKC	21/09/2019	2019-12-10	Died	2019-02-10	BAL	R	R	R	R	R	I	S	S	S	S	R
2	ERS4672947	PRJEB38898	P2_O1	AICU	142389-HVO	HVO	2019-07-10	2019-01-11	Died	28/10/2019	BAL	R	R	R	R	R	I	S	S	S	S	R
3	ERS4672948	PRJEB38898	P3_O1	AICU	143918_NTYT	PTYT	2019-05-11	30/12/2019	Discharged	14/11/2019	BLOOD	R	R	R	R	R	I	S	S	S	S	R
4	ERS4672949	PRJEB38898	P1_O2	VA	165603-NVC	NVC	19/11/2019	22/12/2019	Died	18/12/2019	BAL	R	R	R	R	R	R	R	R	R	S	S
5	ERS4672950	PRJEB38898	P2_O2	VA	166070-NTDA	NTDA	18/11/2019	2020-06-01	Died	22/12/2019	URINE	R	R	R	R	R	R	R	R	R	S	S
6	ERS4672951	PRJEB38898	P3_O2	VA	166103-LTK	LTK	25/11/2019	2020-01-01	Died	24/12/2019	PUS	R	R	R	R	R	R	R	R	S	S	S
7	ERS4672941	PRJEB38898	P4_O2	VA	166306-TTM	TTM	19/12/2019	2020-08-01	Transfer to another hospital	28/12/2019	Tracheal aspirate	R	R	R	R	R	R	R	R	R	S	S
8	ERS4672943	PRJEB38898	P5_O2	VA	166364-NCT	NCT	2019-08-12	2020-05-01	Died	2020-04-01	BLOOD	R	R	R	R	R	R	R	R	R	S	S
9	ERS4672944	PRJEB38898	ENVI_48	VA	48		NA	NA	NA	2020-08-01	Bed rail	R	R	R	R	R	R	R	R	R	S	S
10	ERS4672945	PRJEB38898	ENVI_50	VA	50		NA	NA	NA	2020-08-01	Blood pressure cuff	R	R	R	R	R	R	R	R	R	S	S

## Sheet: Abbreviation
AMP	Ampicillin
CIP	Ciprofloxacin
IMP	Imipenem
LEV	Levofloxacin
MEM	Meropenem
CRO	Ceftriaxone
CN	Gentamicin
CAZ	Ceftazidime
CTX	Cefoxitin
AMK	Amikacin
CT	Colistin
